# Supplementary material for: Network-based approach to identify biomarkers predicting response and prognosis for HER2-negative breast cancer treatment with taxane-anthracycline neoadjuvant chemotherapy
Source: PeerJ. 2019 Sep 3;7:e7515. doi: 10.7717/peerj.7515 (PMC6730536; doi:10.7717/peerj.7515)
Supplement: Table S1 — Adjusted by stage and grade. [file peerj-07-7515-s003.csv]

characteristics	Hazard.Ration.x	CI95.x	pvalue.x	Hazard.Ration.y	CI95.y	pvalue.y
TBC1D9	0.746	0.643-0.865	0.000106112863883612	0.748	0.667-0.839	7.46113070016518e-07
CA12	0.811	0.726-0.905	0.000192696032526227	0.77	0.681-0.87	2.81016823259919e-05
ESR1	0.822	0.728-0.928	0.00159630379454301	0.774	0.667-0.898	0.000731546265632422
FOXA1	0.804	0.701-0.923	0.00186019101747425	0.8	0.672-0.953	0.0124887042340586
MLPH	0.783	0.672-0.912	0.00170023818414117	0.767	0.631-0.933	0.00781998731612661
XBP1	0.686	0.568-0.827	8.08913613868557e-05	0.717	0.58-0.886	0.00204299278804337
AGR2	0.881	0.822-0.945	0.000385119341499882	0.874	0.805-0.948	0.0011408853667794
GATA3	0.801	0.71-0.902	0.000270572591854671	0.753	0.67-0.847	2.23564112682048e-06
SLC39A6	0.713	0.592-0.858	0.000339051323243658	0.678	0.555-0.828	0.000136513925292187
MAGED2	0.604	0.472-0.772	5.74916143573333e-05	0.517	0.376-0.713	5.51217506110971e-05
SPDEF	0.831	0.746-0.926	0.00076009581036087	0.789	0.691-0.9	0.000435361954890829
SLC44A4	0.743	0.642-0.859	6.14786661520796e-05	0.809	0.699-0.936	0.00437434532145302
