# Supplementary material for: Network-based approach to identify biomarkers predicting response and prognosis for HER2-negative breast cancer treatment with taxane-anthracycline neoadjuvant chemotherapy
Source: PeerJ. 2019 Sep 3;7:e7515. doi: 10.7717/peerj.7515 (PMC6730536; doi:10.7717/peerj.7515)
Supplement: File S1 — All of the enrichment analysis, all gene in blue module and so on. [file peerj-07-7515-s004.zip]

Archive with 11 entries (8 files):
- other file/
- other file/bluegene1.csv
- __MACOSX/
- __MACOSX/other file/
- __MACOSX/other file/._bluegene1.csv
- other file/kegg.csv
- __MACOSX/other file/._kegg.csv
- other file/GO_ANALYSIS.csv
- __MACOSX/other file/._GO_ANALYSIS.csv
- other file/maincode.R
- __MACOSX/other file/._maincode.R
