# Supplementary material for: Network-based approach to identify biomarkers predicting response and prognosis for HER2-negative breast cancer treatment with taxane-anthracycline neoadjuvant chemotherapy
Source: PeerJ. 2019 Sep 3;7:e7515. doi: 10.7717/peerj.7515 (PMC6730536; doi:10.7717/peerj.7515)
Supplement: File S1 — All of the enrichment analysis, all gene in blue module and so on. [file peerj-07-7515-s004.zip › other file/bluegene1.csv]

gene
NDRG1
XBP1
LDHB
THBS1
CPE
TRAK1
CST3
UCHL1
SEPP1
ITGA3
IGFBP4
FSCN1
KRT19
GJA1
EPB41L2
SCCPDH
HSPB1
PLAT
CEACAM5
PLK2
ALCAM
ACSL1
SLC39A6
WWTR1
ARL4C
SLC16A1
GBP1
FABP5
CFB
SERPINA3
ACSL4
PRSS23
FXYD3
GSTM3
NRIP1
IGFBP2
SLC7A8
CAPN6
ARNT2
BCAM
GPRC5A
SPTLC2
ABCC4
MYO6
RABEP1
UPP1
PSD3
GALNT3
TP53I11
STC2
SCNN1A
RTN1
ADIRF
IGF1R
BCL2
TTLL4
ITPR1
ALDH4A1
LAMA3
CEACAM6
DYNC2LI1
BLVRA
SEMA3C
IGF2BP3
CXCL9
TCEA2
GSTA1
MAPT
CA12
FUT8
SYT1
DUSP4
RNF144A
RARRES3
PRAME
MZF1
BTD
RTN2
PPP1R3C
REEP1
BCAS1
FGFR3
KCNN4
ADCY9
CXCL10
EEF1A2
ST6GALNAC2
HMGCS2
NR4A2
TFF3
FOXA1
IRS1
COL9A3
KLK6
DSC2
IFT140
MYB
NAIP
IL6ST
BAIAP3
MSLN
SOX11
HPN
ALDH3B2
TFF1
FABP7
ENPP1
CRIP1
ANG
PEX11A
DNALI1
HGD
ESR1
COCH
AREG
GLRB
PVALB
CRABP1
SERPINI1
GAMT
ACADSB
AGTR1
GRIA2
ACOX2
HOXB6
INPP4B
PDZK1
SMAD3
DCLK1
CALB2
MPP6
NPY1R
HOXB2
DACH1
CCL20
RYR1
VGLL1
GJB3
CPB1
MSX2
LAMP3
OLFM1
SLC44A4
SYT17
REPS2
PAX6
GFRA1
CDS1
LRP2
ZMYND10
ABLIM3
AFF3
SLC27A2
FMO5
BIK
RASGRP3
CLGN
CRAT
GREB1
PTPRT
SCGB2A1
SLC24A1
RGS11
PAX2
LY6D
SERPINA6
ZIC1
SCGB2A2
SLC1A1
DIO1
DHRS2
AKR7A3
PTK6
PIP
SMA4
SLC16A5
SIX3
SCGB1D2
SEMA3F
TBX19
CHAD
GPR161
IL12RB2
RAB27B
CSRP2
SLC16A6
SLC4A8
KCNJ3
CITED1
PTGFR
GPR19
GALNT10
MSMB
SLC7A2
MUC1
NVL
CAPN9
ANP32E
PGR
MALT1
UGT8
TANC2
RRAS2
WNT4
MAGED2
CCND1
FAM107A
TSPAN1
KRT6A
AGR2
CXCR4
LMO4
AZGP1
SIAH2
EFHD1
SERPINA5
SLC9A1
ABAT
PLEKHB1
HDGFRP3
GSTZ1
PLA2G16
GATA3
MCCC2
OSBPL3
CDKN2A
ASTN2
PNPLA4
KHDRBS3
KRT16
NFIX
APBA2
TP53TG1
GABBR2
MRPS12
HPX
IDO1
RND1
ST8SIA1
CTSV
ANXA9
CYP4B1
CACNA1D
RAB6B
TM7SF2
PLA2G4A
ART3
CXCL11
ABCC8
CYP2B7P
SMOX
PTGER3
PRLR
BMPR1B
SYNGR1
TTC39A
GCNT2
SRD5A1
PRKD3
AR
KITLG
RET
HSPA2
LRIG1
RARA
YIPF6
SCAMP1
NEDD4L
LCN2
AQR
WDFY3
WWP1
C16orf45
BBS4
CBS
MISP
TBC1D9
ADGRG6
COL4A5
TSPYL5
TNNT1
ADCY1
TMEM158
TJP3
APBB2
SPDEF
SNED1
INPP5J
DLX5
ELOVL2
RSAD2
DHRS7
CCL8
GAL
MFSD7
GP2
NAT1
TFAP2B
IFI44
HIST1H4J
TNFRSF21
KCNG1
BIN1
MTMR2
DIXDC1
CLCN4
TOX3
MAP3K1
PP14571
ACTL8
KCND3
CNTNAP2
KDM4B
PLD1
PLXNB1
MED13L
MYO10
SERHL2
S100A6
EVL
CYBRD1
NPDC1
ARMT1
MLPH
NCS1
CAMK2N1
COQ4
SIL1
FAM134B
C8orf4
C1orf115
SLC22A17
RGCC
FERMT1
ANO1
VAV3
DALRD3
SH3GLB2
FCGRT
IGF2BP2
CERS4
PCSK1N
DNAJC12
C1orf106
METRN
IL20RA
LMF1
SCUBE2
PGBD5
GPRC5C
CCDC88A
XYLT2
HPSE
TMEM45A
CLSTN2
TTYH1
NKAIN1
RAI2
CFAP69
CUEDC1
C3orf52
BCL11A
RAB26
PLEKHF1
MAP7D3
TMC5
NINJ2
HACD1
TMEM121
TBX3
STK32B
VASH2
TMEM144
EFHC1
CHODL
FAM198B
ZNF446
SSH3
GALNT6
HRASLS
MAP9
MUC16
EPN3
CALML5
KCNK15
EN1
PRR36
ARNTL2
ZNF580
PSAT1
KAZALD1
ITM2C
SLC2A10
HRASLS2
C1orf21
RRAGD
GDF15
KCNMA1
CACNG4
WNT6
EPS8L1
HSPB8
EVA1B
CANT1
G6PC3
UGCG
MICALL1
TLDC1
PKP1
C9orf116
FAM110B
IL27RA
AMIGO2
HOMER3
EGOT
MAST4
KCNE4
CELSR1
