# Supplementary material for: Network-based approach to identify biomarkers predicting response and prognosis for HER2-negative breast cancer treatment with taxane-anthracycline neoadjuvant chemotherapy
Source: PeerJ. 2019 Sep 3;7:e7515. doi: 10.7717/peerj.7515 (PMC6730536; doi:10.7717/peerj.7515)
Supplement: File S1 — All of the enrichment analysis, all gene in blue module and so on. [file peerj-07-7515-s004.zip › other file/kegg.csv]

	ID	Description	GeneRatio	BgRatio	pvalue	p.adjust	qvalue	geneID	Count
hsa04915	hsa04915	Estrogen signaling pathway	14/197	137/7470	1.35763021510818e-05	1.35763021510818e-05	0.00295820478449887	3880/596/3708/115/7031/2099/3760/5241/3868/9568/3306/5914/107/51806	14
hsa04724	hsa04724	Glutamatergic synapse	10/197	114/7470	0.00081347886321506	0.00081347886321506	0.0687564503052392	3708/115/2891/6505/3760/776/5321/107/5337/9454	10
hsa04371	hsa04371	Apelin signaling pathway	11/197	137/7470	0.000946646779564888	0.000946646779564888	0.0687564503052392	5327/3708/115/185/4088/6261/22800/595/6548/107/51806	11
hsa04024	hsa04024	cAMP signaling pathway	13/197	198/7470	0.00215322056054619	0.00215322056054619	0.0733305883682239	10257/115/2891/4886/22800/6548/9568/776/5733/107/5337/10451/51806	13
hsa04970	hsa04970	Salivary secretion	8/197	90/7470	0.00247438411927789	0.00247438411927789	0.0733305883682239	1471/3708/3783/115/6548/107/51806/3778	8
hsa04923	hsa04923	Regulation of lipolysis in adipocytes	6/197	54/7470	0.00280773500228691	0.00280773500228691	0.0733305883682239	115/3667/4886/11145/5733/107	6
hsa04912	hsa04912	GnRH signaling pathway	8/197	93/7470	0.00304013436269873	0.00304013436269873	0.0733305883682239	3708/115/776/5321/107/4214/5337/51806	8
hsa03320	hsa03320	PPAR signaling pathway	7/197	74/7470	0.00322263052409817	0.00322263052409817	0.0733305883682239	2180/2171/2182/3158/2173/8309/11001	7
hsa04550	hsa04550	Signaling pathways regulating pluripotency of stem cells	10/197	139/7470	0.00360773555104868	0.00360773555104868	0.0733305883682239	3480/2261/3572/4088/5080/54361/658/1749/6926/7475	10
hsa04713	hsa04713	Circadian entrainment	8/197	96/7470	0.00370195482342	0.00370195482342	0.0733305883682239	3708/115/2891/6261/3760/776/107/51806	8
hsa04925	hsa04925	Aldosterone synthesis and secretion	8/197	96/7470	0.00370195482342	0.00370195482342	0.0733305883682239	3708/115/4929/185/776/23683/107/51806	8
hsa01522	hsa01522	Endocrine resistance	8/197	98/7470	0.00420166955762972	0.00420166955762972	0.0762934735464343	3480/596/115/2099/638/595/1029/107	8
hsa04921	hsa04921	Oxytocin signaling pathway	10/197	152/7470	0.006765454120496	0.006765454120496	0.113396680400216	3708/115/6261/3760/595/776/5321/107/51806/27092	10
hsa01212	hsa01212	Fatty acid metabolism	5/197	48/7470	0.00827621743914697	0.00827621743914697	0.128810301496498	2180/2182/36/54898/9200	5
hsa04144	hsa04144	Endocytosis	13/197	244/7470	0.0122394119988175	0.0122394119988175	0.177793563772296	9135/23362/3480/2261/4088/7852/3306/23327/11059/274/5337/56904/55040	13
hsa04972	hsa04972	Pancreatic secretion	7/197	96/7470	0.0131618442698136	0.0131618442698136	0.179243537095488	3708/115/1360/5874/6548/107/3778	7
hsa04270	hsa04270	Vascular smooth muscle contraction	8/197	121/7470	0.0144120129173096	0.0144120129173096	0.183509513146966	3708/115/185/776/5321/107/51806/3778	8
hsa04934	hsa04934	Cushing syndrome	9/197	154/7470	0.0203809560702811	0.0203809560702811	0.183509513146966	3708/115/185/54361/595/1029/776/107/7475	9
hsa04730	hsa04730	Long-term depression	5/197	60/7470	0.0205075015718751	0.0205075015718751	0.183509513146966	3480/3708/2891/6261/5321	5
hsa04512	hsa04512	ECM-receptor interaction	6/197	82/7470	0.0207958693042488	0.0207958693042488	0.183509513146966	7057/3675/3909/1299/1101/1287	6
hsa04928	hsa04928	Parathyroid hormone synthesis, secretion and action	7/197	106/7470	0.021633655041769	0.021633655041769	0.183509513146966	596/3708/115/4929/2625/107/5337	7
hsa04146	hsa04146	Peroxisome	6/197	83/7470	0.0219411808104291	0.0219411808104291	0.183509513146966	2180/2182/8800/8309/11001/1384	6
hsa05219	hsa05219	Bladder cancer	4/197	41/7470	0.0221987989531347	0.0221987989531347	0.183509513146966	7057/2261/595/1029	4
hsa04020	hsa04020	Calcium signaling pathway	10/197	183/7470	0.0226880581214244	0.0226880581214244	0.183509513146966	3708/115/185/6261/5737/7852/776/5733/107/51806	10
hsa04060	hsa04060	Cytokine-cytokine receptor interaction	14/197	294/7470	0.0231868465383126	0.0231868465383126	0.183509513146966	4283/3627/3572/6364/3595/7852/6373/5618/658/6355/27242/53832/9518/9466	14
hsa04213	hsa04213	Longevity regulating pathway - multiple species	5/197	62/7470	0.0233016755879747	0.0233016755879747	0.183509513146966	3480/115/3667/3306/107	5
hsa04010	hsa04010	MAPK signaling pathway	14/197	295/7470	0.0237915117260817	0.0237915117260817	0.183509513146966	3315/3480/4137/1846/2261/374/25780/22800/776/5321/4254/3306/4214/27092	14
hsa04911	hsa04911	Insulin secretion	6/197	85/7470	0.0243581112490248	0.0243581112490248	0.183509513146966	3783/115/776/6833/107/3778	6
hsa04151	hsa04151	PI3K-Akt signaling pathway	16/197	354/7470	0.0244236091169029	0.0244236091169029	0.183509513146966	7057/3675/3480/596/3909/2261/3667/1299/4602/374/1101/595/5618/4254/1287/92579	16
hsa04927	hsa04927	Cortisol synthesis and secretion	5/197	64/7470	0.0263311703246453	0.0263311703246453	0.191247447621108	3708/115/185/776/107	5
hsa04924	hsa04924	Renin secretion	5/197	65/7470	0.0279359619146892	0.0279359619146892	0.196358034510719	3708/185/776/51806/3778	5
hsa04974	hsa04974	Protein digestion and absorption	6/197	90/7470	0.0311632446748685	0.0311632446748685	0.205682255652214	23428/3783/1299/1360/6505/1287	6
hsa00565	hsa00565	Ether lipid metabolism	4/197	47/7470	0.034639240288455	0.034639240288455	0.205682255652214	7368/11145/5321/5337	4
hsa00600	hsa00600	Sphingolipid metabolism	4/197	47/7470	0.034639240288455	0.034639240288455	0.205682255652214	9517/7368/79603/7357	4
hsa04340	hsa04340	Hedgehog signaling pathway	4/197	47/7470	0.034639240288455	0.034639240288455	0.205682255652214	596/4036/23432/595	4
hsa04261	hsa04261	Adrenergic signaling in cardiomyocytes	8/197	144/7470	0.0363030233404266	0.0363030233404266	0.205682255652214	596/115/185/6548/776/107/51806/27092	8
hsa05166	hsa05166	Human T-cell leukemia virus 1 infection	12/197	255/7470	0.0369816203089553	0.0369816203089553	0.205682255652214	7494/115/4602/4088/4488/22800/54361/595/1029/107/4214/7475	12
hsa00280	hsa00280	Valine, leucine and isoleucine degradation	4/197	48/7470	0.0370358787293011	0.0370358787293011	0.205682255652214	3158/36/18/64087	4
hsa04510	hsa04510	Focal adhesion	10/197	199/7470	0.0374242713663034	0.0374242713663034	0.205682255652214	7057/3675/3480/596/3909/1299/1101/595/1287/10451	10
hsa04072	hsa04072	Phospholipase D signaling pathway	8/197	146/7470	0.0389062941572564	0.0389062941572564	0.205682255652214	115/185/5737/22800/5321/4254/107/5337	8
hsa04913	hsa04913	Ovarian steroidogenesis	4/197	49/7470	0.0395258166491972	0.0395258166491972	0.205682255652214	3480/115/5321/107	4
hsa05205	hsa05205	Proteoglycans in cancer	10/197	201/7470	0.0396460000025282	0.0396460000025282	0.205682255652214	7057/3480/3708/2099/22800/54361/595/6548/10855/7475	10
hsa05412	hsa05412	Arrhythmogenic right ventricular cardiomyopathy (ARVC)	5/197	72/7470	0.0409040967482409	0.0409040967482409	0.205964378159743	3675/2697/1824/776/27092	5
hsa04360	hsa04360	Axon guidance	9/197	175/7470	0.0415908744303249	0.0415908744303249	0.205964378159743	10512/22885/6405/54361/7852/27289/658/5364/54961	9
hsa00061	hsa00061	Fatty acid biosynthesis	2/197	13/7470	0.0445909803628986	0.0445909803628986	0.206625880019389	2180/2182	2
hsa04114	hsa04114	Oocyte meiosis	7/197	124/7470	0.0452276032016578	0.0452276032016578	0.206625880019389	3480/3708/115/5241/367/107/51806	7
hsa04070	hsa04070	Phosphatidylinositol signaling system	6/197	99/7470	0.0463126424692934	0.0463126424692934	0.206625880019389	3708/8821/1040/27124/8898/51806	6
hsa00410	hsa00410	beta-Alanine metabolism	3/197	31/7470	0.0472679496805412	0.0472679496805412	0.206625880019389	222/18/54498	3
hsa00512	hsa00512	Mucin type O-glycan biosynthesis	3/197	31/7470	0.0472679496805412	0.0472679496805412	0.206625880019389	2591/55568/11226	3
hsa04971	hsa04971	Gastric acid secretion	5/197	75/7470	0.0474141512121786	0.0474141512121786	0.206625880019389	3708/115/6548/107/51806	5
