# Supplementary material for: Network-based approach to identify biomarkers predicting response and prognosis for HER2-negative breast cancer treatment with taxane-anthracycline neoadjuvant chemotherapy
Source: PeerJ. 2019 Sep 3;7:e7515. doi: 10.7717/peerj.7515 (PMC6730536; doi:10.7717/peerj.7515)
Supplement: File S1 — All of the enrichment analysis, all gene in blue module and so on. [file peerj-07-7515-s004.zip › other file/GO_ANALYSIS.csv]

	ONTOLOGY	ID	Description	GeneRatio	BgRatio	pvalue	p.adjust	qvalue	geneID	Count
GO:0071695	BP	GO:0071695	anatomical structure maturation	19/389	150/17381	1.09201333651183e-09	4.2839683191359e-06	3.60364401048903e-06	7494/596/2261/4929/3169/283/6261/4488/5076/6496/5241/2625/27289/5979/51083/26047/5364/55612/53335	19
GO:0022612	BP	GO:0022612	gland morphogenesis	14/389	119/17381	4.39971567461857e-07	0.000408072732734225	0.00034326791180804	7494/596/10512/3169/3249/1396/2099/374/4488/5080/5241/54361/367/6926	14
GO:0048608	BP	GO:0048608	reproductive structure development	28/389	429/17381	4.52110263243652e-07	0.000408072732734225	0.00034326791180804	1471/3880/2697/8204/8614/596/3169/1299/1396/283/2099/2707/4036/638/4435/5241/54361/595/5104/2625/1515/658/6715/367/4254/5914/6926/79805	28
GO:0060444	BP	GO:0060444	branching involved in mammary gland duct morphogenesis	7/389	23/17381	4.795148788962e-07	0.000408072732734225	0.00034326791180804	2099/374/4488/5241/54361/367/6926	7
GO:0061458	BP	GO:0061458	reproductive system development	28/389	432/17381	5.20102896678849e-07	0.000408072732734225	0.00034326791180804	1471/3880/2697/8204/8614/596/3169/1299/1396/283/2099/2707/4036/638/4435/5241/54361/595/5104/2625/1515/658/6715/367/4254/5914/6926/79805	28
GO:0045137	BP	GO:0045137	development of primary sexual characteristics	19/389	224/17381	7.35250851089771e-07	0.000480731514804195	0.000404387968099374	1471/8204/596/1299/283/2099/1602/4036/638/5241/54361/595/2625/1515/658/6715/367/4254/5914	19
GO:0007565	BP	GO:0007565	female pregnancy	17/389	190/17381	1.35325483392725e-06	0.000758402673356657	0.000637962993137132	1471/3675/2697/2182/3485/8614/596/2099/5241/54361/10916/3620/1515/6833/5618/367/5914	17
GO:0060562	BP	GO:0060562	epithelial tube morphogenesis	22/389	310/17381	2.04045347603579e-06	0.000857717133898571	0.00072150561862485	596/3627/3169/6664/2099/374/4088/4488/4036/5076/4435/5241/54361/8543/2625/367/5979/5914/585/6926/7475/9620	22
GO:0008406	BP	GO:0008406	gonad development	18/389	218/17381	2.12089790801671e-06	0.000857717133898571	0.00072150561862485	1471/8204/596/1299/283/2099/4036/638/5241/54361/595/2625/1515/658/6715/367/4254/5914	18
GO:0046660	BP	GO:0046660	female sex differentiation	13/389	117/17381	2.18638066249954e-06	0.000857717133898571	0.00072150561862485	8204/596/1299/283/2099/1602/4036/5241/54361/658/6715/4254/6926	13
GO:0044706	BP	GO:0044706	multi-multicellular organism process	18/389	220/17381	2.41622813030729e-06	0.000861714814108683	0.000724868439092188	1471/3675/2697/2182/3485/8614/596/2099/5737/5241/54361/10916/3620/1515/6833/5618/367/5914	18
GO:0008584	BP	GO:0008584	male gonad development	14/389	139/17381	2.90832855207254e-06	0.000925100046539891	0.000778187650670823	1471/596/1299/2099/4036/638/54361/595/2625/1515/6715/367/4254/5914	14
GO:0046546	BP	GO:0046546	development of primary male sexual characteristics	14/389	140/17381	3.16679232188242e-06	0.000925100046539891	0.000778187650670823	1471/596/1299/2099/4036/638/54361/595/2625/1515/6715/367/4254/5914	14
GO:0007548	BP	GO:0007548	sex differentiation	20/389	271/17381	3.30140215436107e-06	0.000925100046539891	0.000778187650670823	1471/8204/596/1299/283/2099/1602/4036/638/5241/54361/595/2625/1515/658/6715/367/4254/5914/6926	20
GO:0046661	BP	GO:0046661	male sex differentiation	15/389	162/17381	3.71000662539672e-06	0.000929910382388347	0.000782234071343753	1471/596/1299/2099/4036/638/54361/595/2625/1515/6715/367/4254/5914/6926	15
GO:0035239	BP	GO:0035239	tube morphogenesis	23/389	347/17381	3.7926500428788e-06	0.000929910382388347	0.000782234071343753	596/3627/3169/6664/2099/374/4088/4488/4036/5076/4435/5241/54361/10551/8543/2625/367/5979/5914/585/6926/7475/9620	23
GO:0060603	BP	GO:0060603	mammary gland duct morphogenesis	7/389	31/17381	4.40667361943887e-06	0.00101690474170933	0.000855413114361663	2099/374/4488/5241/54361/367/6926	7
GO:0021700	BP	GO:0021700	developmental maturation	19/389	256/17381	5.35111654345884e-06	0.00110558972721396	0.000930014300230965	7494/596/2261/4929/3169/283/6261/4488/5076/6496/5241/2625/27289/5979/51083/26047/5364/55612/53335	19
GO:0007409	BP	GO:0007409	axonogenesis	26/389	433/17381	5.40847865366745e-06	0.00110558972721396	0.000930014300230965	22906/7345/214/596/10512/4137/4929/9201/10439/5080/2674/5076/6405/7852/6478/2625/658/5979/107/323/1749/5364/6277/51466/79006/54961	26
GO:0043627	BP	GO:0043627	response to estrogen	10/389	74/17381	5.63645030443009e-06	0.00110558972721396	0.000930014300230965	3880/2947/3485/2099/4435/595/2625/6715/5914/51083	10
GO:0048762	BP	GO:0048762	mesenchymal cell differentiation	16/389	190/17381	6.06723300821929e-06	0.00113341690910687	0.000953422329863032	25937/596/10512/3169/6664/3249/4088/4488/10439/5076/6405/54361/2651/4254/5979/28984	16
GO:0048799	BP	GO:0048799	animal organ maturation	6/389	22/17381	6.65925667036301e-06	0.00118746654171973	0.000998888500554452	2261/6261/5076/2625/5979/5364	6
GO:0048732	BP	GO:0048732	gland development	25/389	422/17381	1.03536059189707e-05	0.00176596504435313	0.00148551737098275	7494/1471/596/10512/3169/3249/1396/2099/374/4088/4488/5080/6496/9095/5241/54361/595/8543/5104/2625/5618/6715/367/5914/6926	25
GO:0010817	BP	GO:0010817	regulation of hormone levels	27/389	486/17381	1.46545530447369e-05	0.00239540881643763	0.00201500104365133	1363/2697/6566/8614/3708/3169/3667/5653/6664/3249/2099/1381/185/1733/10202/54361/18/2625/8228/776/6833/6715/51083/7021/55107/27344/6926	27
GO:0061180	BP	GO:0061180	mammary gland epithelium development	9/389	66/17381	1.54070943199306e-05	0.0024176812406835	0.00203373645023083	2099/374/4488/5241/54361/595/2625/367/6926	9
GO:0050673	BP	GO:0050673	epithelial cell proliferation	22/389	361/17381	2.29059748553661e-05	0.00345615920606158	0.00290729680856569	7494/7057/3487/2697/6664/3249/2173/283/2099/374/4088/5080/5076/5241/595/2625/367/1749/28984/55612/79805/51157	22
GO:0061564	BP	GO:0061564	axon development	26/389	473/17381	2.53378335645396e-05	0.00368149337309959	0.00309684632455485	22906/7345/214/596/10512/4137/4929/9201/10439/5080/2674/5076/6405/7852/6478/2625/658/5979/107/323/1749/5364/6277/51466/79006/54961	26
GO:0042445	BP	GO:0042445	hormone metabolic process	15/389	192/17381	2.87696067483548e-05	0.00390526740050078	0.00328508346205776	1363/8614/3169/5653/3249/2099/1381/1733/10202/54361/2625/8228/6715/51083/27344	15
GO:0048754	BP	GO:0048754	branching morphogenesis of an epithelial tube	13/389	148/17381	2.88689152726288e-05	0.00390526740050078	0.00328508346205776	596/3169/2099/374/4488/5076/4435/5241/54361/367/6926/7475/9620	13
GO:0001763	BP	GO:0001763	morphogenesis of a branching structure	15/389	193/17381	3.05694414948078e-05	0.00399746396613771	0.00336263856442886	596/10512/3169/2099/374/4488/5076/4435/5241/54361/367/53335/6926/7475/9620	15
GO:0001655	BP	GO:0001655	urogenital system development	20/389	316/17381	3.15972303774512e-05	0.00399857854099164	0.00336357613695448	3675/25937/596/3169/9742/6664/1396/2099/185/4088/5076/4435/54361/2625/6715/367/5979/5914/7021/7475	20
GO:0032355	BP	GO:0032355	response to estradiol	12/389	129/17381	3.31074047590478e-05	0.00405876090217952	0.00341420111577681	1471/8204/3485/9915/3169/2099/374/4488/5737/595/6715/5914	12
GO:0016049	BP	GO:0016049	cell growth	26/389	486/17381	4.00522401818683e-05	0.00476136176465058	0.00400522401818683	3487/2697/214/3485/596/4137/6857/3249/5167/185/4088/9201/10439/80736/51760/6405/11170/6548/1029/367/23327/323/51083/5364/53335/81621	26
GO:0060135	BP	GO:0060135	maternal process involved in female pregnancy	8/389	60/17381	5.42102257889122e-05	0.00599541480544977	0.00504330075401077	3675/2697/8614/2099/5241/54361/1515/367	8
GO:0061138	BP	GO:0061138	morphogenesis of a branching epithelium	14/389	180/17381	5.5528958020428e-05	0.00599541480544977	0.00504330075401077	596/10512/3169/2099/374/4488/5076/4435/5241/54361/367/6926/7475/9620	14
GO:0042493	BP	GO:0042493	response to drug	23/389	411/17381	5.65917131054523e-05	0.00599541480544977	0.00504330075401077	7057/1471/3675/2180/3485/10257/4646/10974/596/10512/5174/595/18/2625/1580/6833/6715/5979/3934/107/51083/7021/10451	23
GO:0021915	BP	GO:0021915	neural tube development	13/389	158/17381	5.72297239820669e-05	0.00599541480544977	0.00504330075401077	10512/3169/9742/6664/5080/4036/5076/23432/8543/5914/585/2019/9620	13
GO:0060443	BP	GO:0060443	mammary gland morphogenesis	7/389	45/17381	5.80743723189119e-05	0.00599541480544977	0.00504330075401077	2099/374/4488/5241/54361/367/6926	7
GO:0001558	BP	GO:0001558	regulation of cell growth	22/389	391/17381	7.56375356213501e-05	0.00760836031391171	0.0064000991679604	3487/2697/3485/596/4137/6857/3249/5167/185/4088/10439/80736/51760/6405/11170/6548/1029/23327/323/51083/53335/81621	22
GO:0007389	BP	GO:0007389	pattern specification process	23/389	422/17381	8.43702367224617e-05	0.00807279118688334	0.00679077515083228	51626/10512/3169/9742/3216/4088/3212/4488/5080/4036/5076/7545/6496/6405/23432/4435/658/367/585/6926/2019/7475/9620	23
GO:0048568	BP	GO:0048568	embryonic organ development	23/389	422/17381	8.43702367224617e-05	0.00807279118688334	0.00679077515083228	3880/9742/6664/3249/3216/4088/3212/80736/5080/5076/7545/6496/4435/2625/4254/26018/5914/585/1749/6926/79805/2019/9620	23
GO:0001838	BP	GO:0001838	embryonic epithelial tube formation	11/389	122/17381	9.32241698628086e-05	0.00836470302423276	0.00703632933468471	6664/4036/5076/54361/8543/2625/5979/5914/585/7475/9620	11
GO:0010975	BP	GO:0010975	regulation of neuron projection development	23/389	425/17381	9.38069358741929e-05	0.00836470302423276	0.00703632933468471	22906/3675/10769/4137/6857/5653/5274/10439/51760/5753/6405/2625/5979/23327/27124/5364/23413/79006/55704/53335/140578/54961/81618	23
GO:0048469	BP	GO:0048469	cell maturation	13/389	166/17381	9.49785843233325e-05	0.00836470302423276	0.00703632933468471	7494/596/4929/3169/283/6496/5241/2625/27289/5979/51083/26047/53335	13
GO:0046545	BP	GO:0046545	development of primary female sexual characteristics	10/389	102/17381	9.59499454729733e-05	0.00836470302423276	0.00703632933468471	8204/596/1299/283/2099/1602/5241/54361/658/4254	10
GO:0016331	BP	GO:0016331	morphogenesis of embryonic epithelium	12/389	148/17381	0.000126232032191432	0.0107653970062389	0.00905577622242883	6664/4036/5076/54361/8543/2625/367/5979/5914/585/7475/9620	12
GO:0060485	BP	GO:0060485	mesenchyme development	16/389	246/17381	0.000141451377181322	0.0118066755889856	0.00993169244039068	25937/596/10512/3169/6664/3249/4088/4488/10439/5076/6405/54361/2651/4254/5979/28984	16
GO:0031076	BP	GO:0031076	embryonic camera-type eye development	6/389	37/17381	0.000156241475155611	0.0127694855632388	0.0107416014169483	9742/6664/5080/5076/6496/5914	6
GO:0072175	BP	GO:0072175	epithelial tube formation	11/389	130/17381	0.000164680739942673	0.013184541689696	0.0110907437104249	6664/4036/5076/54361/8543/2625/5979/5914/585/7475/9620	11
GO:0030879	BP	GO:0030879	mammary gland development	11/389	131/17381	0.000176240314850924	0.0138278151032035	0.011631860780161	7494/2099/374/4488/5241/54361/595/2625/5618/367/6926	11
GO:0051962	BP	GO:0051962	positive regulation of nervous system development	24/389	476/17381	0.000194615799125007	0.0149701525483805	0.0125927870022064	22906/3675/596/4137/6857/3169/4602/3572/6664/5274/51760/5080/4036/5076/5753/7852/5979/5914/23327/274/5364/79006/64084/347902	24
GO:0032350	BP	GO:0032350	regulation of hormone metabolic process	5/389	25/17381	0.000200945226217176	0.0151016482732227	0.0127034002808144	8614/3249/54361/2625/51083	5
GO:0042063	BP	GO:0042063	gliogenesis	16/389	254/17381	0.000204024307540352	0.0151016482732227	0.0127034002808144	10397/4137/4602/3572/6664/374/5080/4036/5076/7852/6833/89927/57211/27242/274/79006	16
GO:0048562	BP	GO:0048562	embryonic organ morphogenesis	17/389	283/17381	0.000229074666493819	0.0166418503084306	0.0139990073968445	9742/6664/3249/3216/4088/3212/80736/5080/5076/7545/6496/2625/26018/585/1749/6926/9620	17
GO:0003151	BP	GO:0003151	outflow tract morphogenesis	8/389	74/17381	0.000243284094375499	0.0173527909497287	0.0145970456625299	10512/6664/4886/6261/4488/4036/5914/6926	8
GO:0009991	BP	GO:0009991	response to extracellular stimulus	23/389	457/17381	0.000270578007114419	0.0186344280540133	0.0156751497777833	7494/1471/2180/6566/2182/3485/7378/8614/596/3627/4929/1824/5076/54361/595/1515/6715/5914/3934/585/875/27344/58528	23
GO:0002070	BP	GO:0002070	epithelial cell maturation	4/389	15/17381	0.000277291555833221	0.0186344280540133	0.0156751497777833	7494/3169/6496/5241	4
GO:0002830	BP	GO:0002830	positive regulation of type 2 immune response	4/389	15/17381	0.000277291555833221	0.0186344280540133	0.0156751497777833	2625/3620/5914/91543	4
GO:0042551	BP	GO:0042551	neuron maturation	6/389	41/17381	0.000280252677845217	0.0186344280540133	0.0156751497777833	596/4929/27289/5979/26047/53335	6
GO:0034762	BP	GO:0034762	regulation of transmembrane transport	23/389	459/17381	0.000287915253012548	0.0188248589594704	0.0158353389156901	7057/2697/5349/596/4283/3627/5174/3760/6548/776/6373/6833/3306/23327/51083/3755/1183/3752/55107/60598/3778/27092/23704	23
GO:0072073	BP	GO:0072073	kidney epithelium development	11/389	139/17381	0.00029606283152806	0.0190402375095833	0.0160165138367639	25937/596/4088/5076/4435/54361/2625/5979/5914/7021/7475	11
GO:1901615	BP	GO:1901615	organic hydroxy compound metabolic process	24/389	492/17381	0.000316427171919873	0.0198432364835709	0.0166919909242375	3945/9517/596/3158/4929/3249/222/8309/8821/4036/11001/1733/4435/54361/18/2625/26031/8228/7108/6715/27124/8898/64788/29968	24
GO:0001657	BP	GO:0001657	ureteric bud development	9/389	97/17381	0.000323723460348849	0.0198432364835709	0.0166919909242375	596/4088/5076/4435/54361/2625/5979/5914/7475	9
GO:0008585	BP	GO:0008585	female gonad development	9/389	97/17381	0.000323723460348849	0.0198432364835709	0.0166919909242375	8204/596/1299/283/2099/5241/54361/658/4254	9
GO:0030148	BP	GO:0030148	sphingolipid biosynthetic process	9/389	98/17381	0.0003495546006614	0.0204672044536518	0.0172168683907854	9517/222/7368/6489/23683/54898/79603/9200/7357	9
GO:0072163	BP	GO:0072163	mesonephric epithelium development	9/389	98/17381	0.0003495546006614	0.0204672044536518	0.0172168683907854	596/4088/5076/4435/54361/2625/5979/5914/7475	9
GO:0072164	BP	GO:0072164	mesonephric tubule development	9/389	98/17381	0.0003495546006614	0.0204672044536518	0.0172168683907854	596/4088/5076/4435/54361/2625/5979/5914/7475	9
GO:0048483	BP	GO:0048483	autonomic nervous system development	6/389	43/17381	0.000365948310506144	0.0211119885605236	0.0177592562451511	6664/3212/6405/2625/5979/7021	6
GO:0061337	BP	GO:0061337	cardiac conduction	11/389	143/17381	0.000378027598484801	0.0214927865051576	0.0180795807970992	2697/5349/3708/1824/6261/3760/6548/776/3752/60598/27092	11
GO:0035148	BP	GO:0035148	tube formation	11/389	144/17381	0.000401258660888625	0.0224876818095153	0.0189164797276066	6664/4036/5076/54361/8543/2625/5979/5914/585/7475/9620	11
GO:0050769	BP	GO:0050769	positive regulation of neurogenesis	21/389	414/17381	0.000447036643124086	0.0247003486052928	0.0207777594691477	22906/3675/596/4137/6857/3169/4602/3572/6664/5274/51760/5080/4036/5753/7852/5979/5914/23327/274/5364/79006	21
GO:0097164	BP	GO:0097164	ammonium ion metabolic process	13/389	195/17381	0.000463619843767929	0.0249426111584994	0.0209815490244833	2171/9517/5920/4929/80736/1040/1384/18/11145/5321/54498/6715/54979	13
GO:2000696	BP	GO:2000696	regulation of epithelial cell differentiation involved in kidney development	4/389	17/17381	0.000466635030593666	0.0249426111584994	0.0209815490244833	25937/5076/4435/2625	4
GO:0001823	BP	GO:0001823	mesonephros development	9/389	102/17381	0.000470495341761142	0.0249426111584994	0.0209815490244833	596/4088/5076/4435/54361/2625/5979/5914/7475	9
GO:0002828	BP	GO:0002828	regulation of type 2 immune response	5/389	30/17381	0.000491660058508647	0.0254274486505127	0.0213893909117236	2625/3620/5914/91543/9466	5
GO:0086003	BP	GO:0086003	cardiac muscle cell contraction	7/389	63/17381	0.000501480844325093	0.0254274486505127	0.0213893909117236	2697/1824/3760/6548/776/23327/3752	7
GO:0014013	BP	GO:0014013	regulation of gliogenesis	9/389	103/17381	0.000505567421549831	0.0254274486505127	0.0213893909117236	4602/3572/6664/4036/7852/6833/89927/27242/274	9
GO:0032526	BP	GO:0032526	response to retinoic acid	9/389	103/17381	0.000505567421549831	0.0254274486505127	0.0213893909117236	2697/3485/4602/2707/5076/5753/5979/5914/7475	9
GO:0003002	BP	GO:0003002	regionalization	18/389	332/17381	0.000522221471232808	0.0259325928056495	0.0218143146211173	10512/3169/9742/3216/4088/3212/4488/5080/4036/5076/6496/6405/23432/658/367/6926/2019/9620	18
GO:0050678	BP	GO:0050678	regulation of epithelial cell proliferation	17/389	307/17381	0.000584716525002173	0.027527560512465	0.0231559902348036	7494/7057/2697/6664/3249/283/4088/5080/5076/5241/595/2625/367/1749/28984/79805/51157	17
GO:0030540	BP	GO:0030540	female genitalia development	4/389	18/17381	0.00058942520597682	0.027527560512465	0.0231559902348036	2099/4036/6715/6926	4
GO:0035338	BP	GO:0035338	long-chain fatty-acyl-CoA biosynthetic process	4/389	18/17381	0.00058942520597682	0.027527560512465	0.0231559902348036	2180/2182/54898/9200	4
GO:0060749	BP	GO:0060749	mammary gland alveolus development	4/389	18/17381	0.00058942520597682	0.027527560512465	0.0231559902348036	2099/374/595/367	4
GO:0061377	BP	GO:0061377	mammary gland lobule development	4/389	18/17381	0.00058942520597682	0.027527560512465	0.0231559902348036	2099/374/595/367	4
GO:0002067	BP	GO:0002067	glandular epithelial cell differentiation	6/389	47/17381	0.000597864407954176	0.0275932008518145	0.0232112064264562	3169/5080/54361/10551/5914/25803	6
GO:0002065	BP	GO:0002065	columnar/cuboidal epithelial cell differentiation	9/389	106/17381	0.000623872514177449	0.028458742710676	0.0239392941486696	3169/6664/5080/5753/54361/10551/5914/286451/25803	9
GO:0031667	BP	GO:0031667	response to nutrient levels	21/389	426/17381	0.00064754026105524	0.0290712105273334	0.024454497767066	7494/1471/2180/6566/2182/3485/7378/8614/596/3627/1824/5076/54361/595/1515/6715/5914/3934/585/27344/58528	21
GO:0048638	BP	GO:0048638	regulation of developmental growth	17/389	310/17381	0.000652119940455095	0.0290712105273334	0.024454497767066	2697/8614/596/4137/6857/2261/2593/4886/10439/51760/6405/10551/367/23327/585/51083/53335	17
GO:0030048	BP	GO:0030048	actin filament-based movement	10/389	130/17381	0.000690839649552766	0.0304512802830955	0.0256154027362262	2697/4646/1824/3760/6548/776/23327/7138/3752/79083	10
GO:0001666	BP	GO:0001666	response to hypoxia	18/389	341/17381	0.00071322705230659	0.0310887747355417	0.026151658584575	10397/7057/1471/5327/9915/8614/596/3708/4929/4602/283/4088/6261/7852/6548/18/28984/3778	18
GO:0001656	BP	GO:0001656	metanephros development	8/389	87/17381	0.000733384944916947	0.0312776601769803	0.0263105476890225	25937/596/5076/4435/54361/2625/5979/7021	8
GO:0051797	BP	GO:0051797	regulation of hair follicle development	4/389	19/17381	0.00073350617799699	0.0312776601769803	0.0263105476890225	4488/51083/55612/10855	4
GO:0071300	BP	GO:0071300	cellular response to retinoic acid	7/389	68/17381	0.000798701464029736	0.0331909478057308	0.0279199917815223	4602/2707/5076/5753/5979/5914/7475	7
GO:0060560	BP	GO:0060560	developmental growth involved in morphogenesis	13/389	207/17381	0.000812217942735193	0.0331909478057308	0.0279199917815223	214/4137/6857/2099/374/9201/10439/51760/6405/23327/51083/5364/53335	13
GO:0071804	BP	GO:0071804	cellular potassium ion transport	13/389	207/17381	0.000812217942735193	0.0331909478057308	0.0279199917815223	3783/3249/3760/6548/776/6833/23327/51083/3755/3752/60598/3778/23704	13
GO:0071805	BP	GO:0071805	potassium ion transmembrane transport	13/389	207/17381	0.000812217942735193	0.0331909478057308	0.0279199917815223	3783/3249/3760/6548/776/6833/23327/51083/3755/3752/60598/3778/23704	13
GO:0003007	BP	GO:0003007	heart morphogenesis	14/389	235/17381	0.000869612857093846	0.0351700127667954	0.0295847673031927	1363/10512/6664/4088/4886/6261/4488/10439/4036/2625/5914/585/57211/6926	14
GO:0010039	BP	GO:0010039	response to iron ion	5/389	34/17381	0.000892134896624776	0.0356956662007192	0.0300269432736103	596/7031/595/18/79901	5
GO:0060231	BP	GO:0060231	mesenchymal to epithelial transition	4/389	20/17381	0.00090080829820831	0.0356956662007192	0.0300269432736103	5076/4435/54361/2625	4
GO:0036293	BP	GO:0036293	response to decreased oxygen levels	18/389	349/17381	0.000930628868937797	0.0365085705284298	0.0307107526749473	10397/7057/1471/5327/9915/8614/596/3708/4929/4602/283/4088/6261/7852/6548/18/28984/3778	18
GO:0061045	BP	GO:0061045	negative regulation of wound healing	7/389	70/17381	0.000950686527057263	0.0367206706153188	0.0308891697758226	7057/2697/5327/4088/54361/18/6833	7
GO:0001819	BP	GO:0001819	positive regulation of cytokine production	20/389	409/17381	0.000954756156707243	0.0367206706153188	0.0308891697758226	7494/7057/3315/4602/3572/4088/6364/3595/10892/2625/3620/6833/5914/91543/28984/55612/55765/10855/51157/9466	20
GO:0003014	BP	GO:0003014	renal system process	9/389	114/17381	0.00105350746687049	0.0397923947477862	0.0334730825051477	3675/2697/596/115/185/10916/107/7021/3778	9
GO:0072080	BP	GO:0072080	nephron tubule development	8/389	92/17381	0.00106072114534357	0.0397923947477862	0.0334730825051477	25937/596/5076/4435/54361/2625/7021/7475	8
GO:0034765	BP	GO:0034765	regulation of ion transmembrane transport	21/389	444/17381	0.00109307512533646	0.0397923947477862	0.0334730825051477	7057/5349/4283/3627/5174/3760/6548/776/6373/6833/3306/23327/51083/3755/1183/3752/55107/60598/3778/27092/23704	21
GO:0048485	BP	GO:0048485	sympathetic nervous system development	4/389	21/17381	0.00109326948014804	0.0397923947477862	0.0334730825051477	6664/6405/2625/7021	4
GO:1903859	BP	GO:1903859	regulation of dendrite extension	4/389	21/17381	0.00109326948014804	0.0397923947477862	0.0334730825051477	6857/51760/23327/53335	4
GO:0072006	BP	GO:0072006	nephron development	10/389	138/17381	0.00109548270016847	0.0397923947477862	0.0334730825051477	3675/25937/596/5076/4435/54361/2625/5979/7021/7475	10
GO:0086002	BP	GO:0086002	cardiac muscle cell action potential involved in contraction	6/389	53/17381	0.00114223842366836	0.0411101040004678	0.0345815302578495	2697/1824/3760/776/23327/3752	6
GO:0019896	BP	GO:0019896	axonal transport of mitochondrion	3/389	10/17381	0.00118746781027684	0.0412250992895226	0.0346782634859609	22906/7345/4137	3
GO:0021604	BP	GO:0021604	cranial nerve structural organization	3/389	10/17381	0.00118746781027684	0.0412250992895226	0.0346782634859609	3212/5076/6405	3
GO:0032352	BP	GO:0032352	positive regulation of hormone metabolic process	3/389	10/17381	0.00118746781027684	0.0412250992895226	0.0346782634859609	3249/54361/2625	3
GO:0060600	BP	GO:0060600	dichotomous subdivision of an epithelial terminal unit	3/389	10/17381	0.00118746781027684	0.0412250992895226	0.0346782634859609	10512/374/9620	3
GO:0061326	BP	GO:0061326	renal tubule development	8/389	94/17381	0.00122050585711548	0.0420003901531933	0.0353304327059744	25937/596/5076/4435/54361/2625/7021/7475	8
GO:0006813	BP	GO:0006813	potassium ion transport	14/389	244/17381	0.00124734076052771	0.0425505895960888	0.0357932566064474	5349/3783/3249/3760/6548/776/6833/23327/51083/3755/3752/60598/3778/23704	14
GO:0090183	BP	GO:0090183	regulation of kidney development	6/389	54/17381	0.00126118181350976	0.0426518642620584	0.0358784481429499	25937/5076/4435/54361/2625/5979	6
GO:0042472	BP	GO:0042472	inner ear morphogenesis	8/389	95/17381	0.00130728556562754	0.0432483472884431	0.036380205468229	3249/80736/5076/7545/2625/26018/1749/9620	8
GO:0072215	BP	GO:0072215	regulation of metanephros development	4/389	22/17381	0.00131282785134609	0.0432483472884431	0.036380205468229	25937/5076/4435/5979	4
GO:1903429	BP	GO:1903429	regulation of cell maturation	4/389	22/17381	0.00131282785134609	0.0432483472884431	0.036380205468229	596/5979/51083/53335	4
GO:0042092	BP	GO:0042092	type 2 immune response	5/389	37/17381	0.00132291656248105	0.0432483472884431	0.036380205468229	2625/3620/5914/91543/9466	5
GO:0009101	BP	GO:0009101	glycoprotein biosynthetic process	18/389	361/17381	0.00136187233511735	0.0441539270302923	0.0371419727759278	7057/22906/2591/596/2530/10610/55568/4582/6489/419/658/2651/64788/64132/11226/94025/81618/124583	18
GO:0018958	BP	GO:0018958	phenol-containing compound metabolic process	8/389	96/17381	0.00139890335036772	0.0449827692089554	0.0378391889853563	596/4929/3249/1733/4435/18/2625/6715	8
GO:1990138	BP	GO:1990138	neuron projection extension	10/389	143/17381	0.00143464251594419	0.045756931626415	0.0384904089643562	214/4137/6857/9201/10439/51760/6405/23327/5364/53335	10
GO:0015711	BP	GO:0015711	organic anion transport	21/389	455/17381	0.00147863101032537	0.0467795923669874	0.0393506639844656	7057/2697/2180/6566/2182/23428/10257/771/6857/3783/80736/4036/11001/6505/9121/9120/9498/6542/18/5321/51310	21
GO:0010720	BP	GO:0010720	positive regulation of cell development	22/389	488/17381	0.00154912448601634	0.0484009268933352	0.0407145191812404	22906/3675/596/10512/4137/6857/3169/4602/3572/6664/5274/51760/5080/4036/5753/7852/5979/5914/23327/274/5364/79006	22
GO:0033688	BP	GO:0033688	regulation of osteoblast proliferation	4/389	23/17381	0.00156141494385913	0.0484009268933352	0.0407145191812404	596/4088/5364/10855	4
GO:0090596	BP	GO:0090596	sensory organ morphogenesis	14/389	250/17381	0.00156881612119862	0.0484009268933352	0.0407145191812404	596/6664/3249/80736/5080/5076/7545/6496/2625/26018/585/1749/7021/9620	14
GO:0002064	BP	GO:0002064	epithelial cell development	12/389	196/17381	0.00158392587301818	0.0484009268933352	0.0407145191812404	7494/1471/2947/3169/2099/5080/6496/5241/367/5914/286451/25803	12
GO:0003279	BP	GO:0003279	cardiac septum development	8/389	98/17381	0.00159741487890276	0.0484009268933352	0.0407145191812404	10512/6664/4488/4036/8543/2625/5914/6926	8
GO:0044848	BP	GO:0044848	biological phase	3/389	11/17381	0.00160577684281591	0.0484009268933352	0.0407145191812404	4488/51083/55612	3
GO:0016054	BP	GO:0016054	organic acid catabolic process	14/389	251/17381	0.00162858076724962	0.0484009268933352	0.0407145191812404	8659/3667/3081/1381/36/8309/11001/1384/6548/18/2954/64087/3620/875	14
GO:0046395	BP	GO:0046395	carboxylic acid catabolic process	14/389	251/17381	0.00162858076724962	0.0484009268933352	0.0407145191812404	8659/3667/3081/1381/36/8309/11001/1384/6548/18/2954/64087/3620/875	14
GO:0021536	BP	GO:0021536	diencephalon development	7/389	77/17381	0.0016691852703006	0.0485784895833083	0.0408638836668156	4929/5080/6496/9095/54361/6715/26047	7
GO:0035264	BP	GO:0035264	multicellular organism growth	10/389	146/17381	0.00167610002300998	0.0485784895833083	0.0408638836668156	25937/8614/596/2593/4886/321/367/5914/585/2019	10
GO:0072001	BP	GO:0072001	renal system development	15/389	280/17381	0.00167726349103673	0.0485784895833083	0.0408638836668156	3675/25937/596/9742/6664/185/4088/5076/4435/54361/2625/5979/5914/7021/7475	15
GO:0048009	BP	GO:0048009	insulin-like growth factor receptor signaling pathway	5/389	39/17381	0.00168468543017134	0.0485784895833083	0.0408638836668156	3487/3485/3480/3667/367	5
GO:0003206	BP	GO:0003206	cardiac chamber morphogenesis	9/389	122/17381	0.00169647032192537	0.0485784895833083	0.0408638836668156	1363/10512/6664/4488/4036/2625/5914/57211/6926	9
GO:0048736	BP	GO:0048736	appendage development	11/389	172/17381	0.00173793537583854	0.0490497876216876	0.0412603362609149	10512/9742/6664/4488/3899/658/5914/1749/7021/6926/2019	11
GO:0060173	BP	GO:0060173	limb development	11/389	172/17381	0.00173793537583854	0.0490497876216876	0.0412603362609149	10512/9742/6664/4488/3899/658/5914/1749/7021/6926/2019	11
GO:0035107	BP	GO:0035107	appendage morphogenesis	10/389	147/17381	0.00176353362774735	0.0490662583095946	0.0412741912877039	10512/9742/6664/4488/3899/658/1749/7021/6926/2019	10
GO:0035108	BP	GO:0035108	limb morphogenesis	10/389	147/17381	0.00176353362774735	0.0490662583095946	0.0412741912877039	10512/9742/6664/4488/3899/658/1749/7021/6926/2019	10
GO:0009100	BP	GO:0009100	glycoprotein metabolic process	20/389	431/17381	0.00178512008427145	0.0493170851450486	0.0414851850570126	7057/22906/1471/2591/596/2530/10610/55568/4582/6489/419/658/2651/64788/64132/10855/11226/94025/81618/124583	20
GO:0043025	CC	GO:0043025	neuronal cell body	30/401	436/18511	2.73794538796038e-08	1.0020880119935e-05	8.30029759718517e-06	1363/1471/7345/214/2182/4137/3783/1917/4671/3572/3249/2173/283/5816/5274/10439/9498/6478/23245/1515/658/6715/5979/5914/23001/51083/26047/4651/55450/114327	30
GO:0044297	CC	GO:0044297	cell body	30/401	500/18511	5.35515577848734e-07	9.79993507463184e-05	8.11728875897029e-05	1363/1471/7345/214/2182/4137/3783/1917/4671/3572/3249/2173/283/5816/5274/10439/9498/6478/23245/1515/658/6715/5979/5914/23001/51083/26047/4651/55450/114327	30
GO:0031252	CC	GO:0031252	cell leading edge	20/401	369/18511	0.000172070840694425	0.0209926425647198	0.0173882112701735	6624/25800/4646/23362/4137/22885/5753/7852/8543/6548/4254/323/27124/26047/4651/6277/51466/55612/55704/54869	20
GO:0030315	CC	GO:0030315	T-tubule	6/401	44/18511	0.000350238870974438	0.0277904092816171	0.0230188032013394	6253/6261/3760/6548/776/274	6
GO:0045177	CC	GO:0045177	apical part of cell	19/401	363/18511	0.000384550269091363	0.0277904092816171	0.0230188032013394	5327/3485/4646/6337/51626/3249/5174/80736/4036/6505/5304/5874/4582/6548/1515/5337/55107/3778/23704	19
GO:0031253	CC	GO:0031253	cell projection membrane	17/401	312/18511	0.000490307604432262	0.0277904092816171	0.0230188032013394	3675/6624/25800/4646/23362/6337/4137/5174/4036/23432/585/26047/4651/79901/55612/57348/54869	17
GO:0034702	CC	GO:0034702	ion channel complex	16/401	288/18511	0.000577926851129763	0.0277904092816171	0.0230188032013394	6337/3783/2743/2891/6261/3760/776/6833/3306/3755/3752/26047/55107/57348/3778/27092	16
GO:0030424	CC	GO:0030424	axon	20/401	407/18511	0.000607440640035346	0.0277904092816171	0.0230188032013394	22906/1471/7345/3315/214/4137/6857/115/5816/794/10439/4036/9145/5979/23001/27242/274/8898/26047/23413	20
GO:0034703	CC	GO:0034703	cation channel complex	13/401	212/18511	0.000755160166501789	0.0283549944176526	0.023486449215657	6337/3783/2891/6261/3760/776/6833/3306/3755/3752/26047/3778/27092	13
GO:1902495	CC	GO:1902495	transmembrane transporter complex	17/401	325/18511	0.000774726623433131	0.0283549944176526	0.023486449215657	6337/3783/2743/2891/6261/3760/6548/776/6833/3306/3755/3752/26047/55107/57348/3778/27092	17
GO:0098858	CC	GO:0098858	actin-based cell projection	12/401	191/18511	0.000966616637038286	0.0298716760021351	0.0247427169646676	3675/6624/10123/4646/3169/7802/5174/26031/1515/4254/4651/57348	12
GO:1990351	CC	GO:1990351	transporter complex	17/401	332/18511	0.000979399213184758	0.0298716760021351	0.0247427169646676	6337/3783/2743/2891/6261/3760/6548/776/6833/3306/3755/3752/26047/55107/57348/3778/27092	17
GO:0030175	CC	GO:0030175	filopodium	8/401	96/18511	0.00113995412863279	0.0320940931599692	0.0265835456717605	3675/6624/10123/7802/26031/4254/4651/57348	8
GO:0042383	CC	GO:0042383	sarcolemma	9/401	122/18511	0.00136031529817156	0.0355625285093423	0.0294564515694293	3880/6253/6261/3760/6548/776/6833/274/3752	9
GO:0016324	CC	GO:0016324	apical plasma membrane	15/401	292/18511	0.00185080770019793	0.0451597078848295	0.037405797730316	3485/6337/3249/5174/80736/4036/6505/5304/5874/4582/6548/5337/55107/3778/23704	15
GO:0033267	CC	GO:0033267	axon part	11/401	181/18511	0.00202290512479615	0.046273954729712	0.0383287286803482	22906/7345/3315/4137/6857/5816/794/10439/9145/274/26047	11
GO:0015267	MF	GO:0015267	channel activity	25/387	466/17354	5.07712464867048e-05	0.0175815495500748	0.0149659638212422	2697/5349/6337/596/3708/3783/3249/2743/2891/6261/2707/9187/3760/776/6833/3755/1183/3752/23413/55107/57348/60598/3778/27092/23704	25
GO:0022803	MF	GO:0022803	passive transmembrane transporter activity	25/387	467/17354	5.25606862483553e-05	0.0175815495500748	0.0149659638212422	2697/5349/6337/596/3708/3783/3249/2743/2891/6261/2707/9187/3760/776/6833/3755/1183/3752/23413/55107/57348/60598/3778/27092/23704	25
GO:0005216	MF	GO:0005216	ion channel activity	22/387	425/17354	0.000236277708091445	0.0429583342167413	0.0365674751180191	5349/6337/3708/3783/3249/2743/2891/6261/9187/3760/776/6833/3755/1183/3752/23413/55107/57348/60598/3778/27092/23704	22
GO:0005261	MF	GO:0005261	cation channel activity	18/387	314/17354	0.000256851026706974	0.0429583342167413	0.0365674751180191	6337/3708/3783/3249/2891/6261/9187/3760/776/6833/3755/3752/23413/55107/60598/3778/27092/23704	18
GO:0022838	MF	GO:0022838	substrate-specific channel activity	22/387	435/17354	0.000325844441765587	0.0435979863082355	0.0371119669463542	5349/6337/3708/3783/3249/2743/2891/6261/9187/3760/776/6833/3755/1183/3752/23413/55107/57348/60598/3778/27092/23704	22
